# Supplementary material for: Synergy between Variant PRC1 Complexes Defines Polycomb-Mediated Gene Repression
Source: Mol Cell. 2019 Jun 6;74(5):1020–1036.e8. doi: 10.1016/j.molcel.2019.03.024 (PMC6561741; doi:10.1016/j.molcel.2019.03.024)
Supplement: Table S1. List of All cChIP-Seq and cnRNA-Seq Experiments Performed in This Study, Detailing the Number of Uniquely Aligned Reads for Mouse and Spike-In Genomes, Related to STAR Methods [file mmc2.xlsx]

## Sheet: ReadStatistics
Table S1. List of all cChIP-seq and cnRNA-seq experiments performed in this study detailing the number of uniquely aligned reads for mouse and spike-in genomes.
Related to STAR methods.
Number of reads that uniquely align to mouse (mm10) or spike-in (fly (dm6) for native cChIP-seq and cnRNA-seq or human (hg19) for cross-linked cChIP-seq) genome.
Native cChIP-seq
Sample Name	Number of reads (Mouse)	Number of reads (Fly)
Pcgf1ff_OHT_H2AK119ub_rep1	44554577	688886
Pcgf1ff_OHT_H2AK119ub_rep2	49631577	805226
Pcgf1ff_OHT_H2AK119ub_rep3	42556193	595476
Pcgf1ff_OHT_H3K27me3_rep1	36218969	2126613
Pcgf1ff_OHT_H3K27me3_rep2	39226855	2292144
Pcgf1ff_OHT_H3K27me3_rep3	47640923	2249317
Pcgf1ff_OHT_Native.Input_rep1	13533397	388007
Pcgf1ff_OHT_Native.Input_rep2	14027455	402277
Pcgf1ff_OHT_Native.Input_rep3	13183765	311139
Pcgf1ff_UNT_H2AK119ub_rep1	43259236	567010
Pcgf1ff_UNT_H2AK119ub_rep2	47724135	882428
Pcgf1ff_UNT_H2AK119ub_rep3	40940669	553660
Pcgf1ff_UNT_H3K27me3_rep1	39093761	2582205
Pcgf1ff_UNT_H3K27me3_rep2	36930296	2601455
Pcgf1ff_UNT_H3K27me3_rep3	37151240	2102942
Pcgf1ff_UNT_Native.Input_rep1	13113280	328635
Pcgf1ff_UNT_Native.Input_rep2	14016019	432260
Pcgf1ff_UNT_Native.Input_rep3	13438775	289681
Pcgf3ff_OHT_H2AK119ub_rep1	26808262	704063
Pcgf3ff_OHT_H2AK119ub_rep2	20926350	378117
Pcgf3ff_UNT_H2AK119ub_rep1	32364409	596322
Pcgf3ff_UNT_H2AK119ub_rep2	28072922	490160
Pcgf3ff_OHT_Native.Input_rep1	9321857	269772
Pcgf3ff_OHT_Native.Input_rep2	17697059	451979
Pcgf3ff_UNT_Native.Input_rep1	7068571	155132
Pcgf3ff_UNT_Native.Input_rep2	6684090	159472
Pcgf5ff_OHT_H2AK119ub_rep1	32035285	764106
Pcgf5ff_OHT_H2AK119ub_rep2	40876325	577322
Pcgf5ff_UNT_H2AK119ub_rep1	36367951	1168215
Pcgf5ff_UNT_H2AK119ub_rep2	31738345	434610
Pcgf5ff_Native.Input_OHT_rep1	10158963	348651
Pcgf5ff_Native.Input_OHT_rep2	12104162	292904
Pcgf5ff_Native.Input_UNT_rep1	10911457	400910
Pcgf5ff_Native.Input_UNT_rep2	11558567	280438
Pcgf5ff_OHT_H2AK119ub_rep3	42900994	613946
Pcgf5ff_OHT_H2AK119ub_rep4	41787086	743032
Pcgf5ff_OHT_Native.Input_rep4	12300004	252471
Pcgf5ff_OHT_Native.Input_rep4	9778363	311755
Pcgf5ff_UNT_H2AK119ub_rep3	42562602	480539
Pcgf5ff_UNT_H2AK119ub_rep4	43093598	988308
Pcgf5ff_UNT_Native.Input_rep3	8827005	161249
Pcgf5ff_UNT_Native.Input_rep4	12204377	372793
Pcgf6ff_OHT_H2AK119ub_rep1	46259937	505393
Pcgf6ff_OHT_H2AK119ub_rep2	55518937	715121
Pcgf6ff_OHT_H2AK119ub_rep3	42354859	557898
Pcgf6ff_OHT_Native.Input_rep1	13111673	273342
Pcgf6ff_OHT_Native.Input_rep2	11070947	248638
Pcgf6ff_OHT_Native.Input_rep3	14389374	337171
Pcgf6ff_UNT_H2AK119ub_rep1	39942271	471743
Pcgf6ff_UNT_H2AK119ub_rep2	51119058	680302
Pcgf6ff_UNT_H2AK119ub_rep3	53950291	640417
Pcgf6ff_UNT_Native.Input_rep1	13173712	307014
Pcgf6ff_UNT_Native.Input_rep2	12582330	314248
Pcgf6ff_UNT_Native.Input_rep3	14788444	340830
Pcgf2ffPcgf4KO_OHT_H2AK119ub_rep1	34770465	454999
Pcgf2ffPcgf4KO_OHT_H2AK119ub_rep2	36005243	543440
Pcgf2ffPcgf4KO_OHT_H2AK119ub_rep3	37428817	581681
Pcgf2ffPcgf4KO_OHT_H3K27me3_rep1	35764951	922420
Pcgf2ffPcgf4KO_OHT_H3K27me3_rep2	36576425	1022416
Pcgf2ffPcgf4KO_OHT_H3K27me3_rep3	44342717	828198
Pcgf2ffPcgf4KO_OHT_Native.Input_rep1	10837979	298298
Pcgf2ffPcgf4KO_OHT_Native.Input_rep2	11109744	253690
Pcgf2ffPcgf4KO_OHT_Native.Input_rep3	11798893	270794
Pcgf2ffPcgf4KO_UNT_H2AK119ub_rep1	37096306	567069
Pcgf2ffPcgf4KO_UNT_H2AK119ub_rep2	34674363	475429
Pcgf2ffPcgf4KO_UNT_H2AK119ub_rep3	27251341	441438
Pcgf2ffPcgf4KO_UNT_H3K27me3_rep1	34048217	1084781
Pcgf2ffPcgf4KO_UNT_H3K27me3_rep2	38265637	1140951
Pcgf2ffPcgf4KO_UNT_H3K27me3_rep3	34386028	864131
Pcgf2ffPcgf4KO_UNT_Native.Input_rep1	12039605	370535
Pcgf2ffPcgf4KO_UNT_Native.Input_rep2	10503504	216273
Pcgf2ffPcgf4KO_UNT_Native.Input_rep3	10514027	266362
Pcgf35ff_OHT_H2AK119ub_rep1	47226429	984068
Pcgf35ff_OHT_H2AK119ub_rep2	49838178	1461088
Pcgf35ff_OHT_H2AK119ub_rep3	46325770	1513227
Pcgf35ff_OHT_H3K27me3_rep1	56899419	2181309
Pcgf35ff_OHT_H3K27me3_rep2	53592340	2664121
Pcgf35ff_OHT_H3K27me3_rep3	50591519	2650094
Pcgf35ff_OHT_Native.Input_rep1	19435721	356160
Pcgf35ff_OHT_Native.Input_rep2	15949876	370349
Pcgf35ff_OHT_Native.Input_rep3	16942204	382790
Pcgf35ff_UNT_H2AK119ub_rep1	50716870	402064
Pcgf35ff_UNT_H2AK119ub_rep2	54508268	467297
Pcgf35ff_UNT_H2AK119ub_rep3	51441579	819519
Pcgf35ff_UNT_H3K27me3_rep1	48365551	1681935
Pcgf35ff_UNT_H3K27me3_rep2	57356580	2332416
Pcgf35ff_UNT_H3K27me3_rep3	50003465	2796778
Pcgf35ff_UNT_Native.Input_rep1	11703790	206230
Pcgf35ff_UNT_Native.Input_rep2	14653326	303649
Pcgf35ff_UNT_Native.Input_rep3	15983866	404942
Pcgf135ff_OHT_H2AK119ub_rep1	18393363	1421992
Pcgf135ff_OHT_H2AK119ub_rep2	28605102	2512459
Pcgf135ff_OHT_H2AK119ub_rep3	25402099	1382251
Pcgf135ff_UNT_H2AK119ub_rep1	28124280	341869
Pcgf135ff_UNT_H2AK119ub_rep2	35031375	585280
Pcgf135ff_UNT_H2AK119ub_rep3	24742342	365362
Pcgf135ff_OHT_uH2A_Native.Input_rep1	4657971	207729
Pcgf135ff_OHT_uH2A_Native.Input_rep2	8934528	235431
Pcgf135ff_OHT_uH2A_Native.Input_rep3	10097202	285245
Pcgf135ff_UNT_uH2A_Native.Input_rep1	7894990	149088
Pcgf135ff_UNT_uH2A_Native.Input_rep2	9338567	169328
Pcgf135ff_UNT_uH2A_Native.Input_rep3	7193030	174917
Pcgf135ff_OHT_H3K27me3_rep1	52180303	2376164
Pcgf135ff_OHT_H3K27me3_rep2	70020211	4866638
Pcgf135ff_OHT_H3K27me3_rep3	72049668	4231871
Pcgf135ff_UNT_H3K27me3_rep1	61301967	2368357
Pcgf135ff_UNT_H3K27me3_rep2	63220993	2533730
Pcgf135ff_UNT_H3K27me3_rep3	75840310	4277274
Pcgf135ff_OHT_K27me3_Native.Input_rep1	12074193	279564
Pcgf135ff_OHT_K27me3_Native.Input_rep2	13184645	336858
Pcgf135ff_OHT_K27me3_Native.Input_rep3	14679677	412068
Pcgf135ff_UNT_K27me3_Native.Input_rep1	14025295	284477
Pcgf135ff_UNT_K27me3_Native.Input_rep2	14479055	254789
Pcgf135ff_UNT_K27me3_Native.Input_rep3	12786705	304199
Pcgf1352ff_OHT_H2AK119ub_rep1	46593114	2769935
Pcgf1352ff_OHT_H2AK119ub_rep2	37115726	1974389
Pcgf1352ff_OHT_H2AK119ub_rep3	42842865	1860261
Pcgf1352ff_OHT_H3K27me3_rep1	49327896	2926215
Pcgf1352ff_OHT_H3K27me3_rep2	44770399	3520600
Pcgf1352ff_OHT_H3K27me3_rep3	50994899	2341383
Pcgf1352ff_OHT_NativeInput_rep1	16582919	498613
Pcgf1352ff_OHT_NativeInput_rep2	13171212	447124
Pcgf1352ff_OHT_NativeInput_rep3	14459680	432925
Pcgf1352ff_UNT_H2AK119ub_rep1	53522293	905305
Pcgf1352ff_UNT_H2AK119ub_rep2	46129133	612087
Pcgf1352ff_UNT_H2AK119ub_rep3	46712958	427398
Pcgf1352ff_UNT_H3K27me3_rep1	48706522	2553803
Pcgf1352ff_UNT_H3K27me3_rep2	48835943	3208368
Pcgf1352ff_UNT_H3K27me3_rep3	55778841	1899107
Pcgf1352ff_UNT_NativeInput_rep1	18690815	521872
Pcgf1352ff_UNT_NativeInput_rep2	16208507	473877
Pcgf1352ff_UNT_NativeInput_rep3	14239012	332778
Pcgf1356ff_OHT_H2AK119ub_rep1	43716506	5302299
Pcgf1356ff_OHT_H2AK119ub_rep2	38089432	4538536
Pcgf1356ff_OHT_H2AK119ub_rep3	43420146	4106333
Pcgf1356ff_OHT_H3K27me3_rep1	58180300	4290379
Pcgf1356ff_OHT_H3K27me3_rep2	51940114	4378692
Pcgf1356ff_OHT_H3K27me3_rep3	54758505	2951296
Pcgf1356ff_OHT_NativeInput_rep1	16248164	517582
Pcgf1356ff_OHT_NativeInput_rep2	16325318	521732
Pcgf1356ff_OHT_NativeInput_rep3	14104079	417196
Pcgf1356ff_UNT_H2AK119ub_rep1	56787398	622254
Pcgf1356ff_UNT_H2AK119ub_rep2	48098007	715531
Pcgf1356ff_UNT_H2AK119ub_rep3	45788878	368982
Pcgf1356ff_UNT_H3K27me3_rep1	46503393	2084489
Pcgf1356ff_UNT_H3K27me3_rep2	50319611	3044938
Pcgf1356ff_UNT_H3K27me3_rep3	43112074	1503152
Pcgf1356ff_UNT_NativeInput_rep1	15673260	398237
Pcgf1356ff_UNT_NativeInput_rep2	15295545	448081
Pcgf1356ff_UNT_NativeInput_rep3	15897177	380762
Ring1a--Ring1bff_OHT_H2AK119ub_rep1	22774798	9891236
Ring1a--Ring1bff_OHT_H2AK119ub_rep2	30377205	34818849
Ring1a--Ring1bff_OHT_H2AK119ub_rep3	40404706	28703918
Ring1a--Ring1bff_OHT_H3K27me3_rep1	58471689	3500389
Ring1a--Ring1bff_OHT_H3K27me3_rep2	35161104	5046395
Ring1a--Ring1bff_OHT_H3K27me3_rep3	47411422	3569991
Ring1a--Ring1bff_OHT_NativeInput_rep1	9849959	287626
Ring1a--Ring1bff_OHT_NativeInput_rep2	10066575	456725
Ring1a--Ring1bff_OHT_NativeInput_rep3	11796876	357665
Ring1a--Ring1bff_UNT_H2AK119ub_rep1	49421385	1341775
Ring1a--Ring1bff_UNT_H2AK119ub_rep2	57061837	2318722
Ring1a--Ring1bff_UNT_H2AK119ub_rep3	54209512	1879302
Ring1a--Ring1bff_UNT_H3K27me3_rep1	36126175	2476448
Ring1a--Ring1bff_UNT_H3K27me3_rep2	55465026	6404716
Ring1a--Ring1bff_UNT_H3K27me3_rep3	55044267	4561954
Ring1a--Ring1bff_UNT_NativeInput_rep1	10445931	251192
Ring1a--Ring1bff_UNT_NativeInput_rep2	13056602	486027
Ring1a--Ring1bff_UNT_NativeInput_rep3	9890264	353459
CAST_129S1_Xistchr3_P4D7_DOX_H2AK119ub_rep1	99850553	974887
CAST_129S1_Xistchr3_P4D7_DOX_H2AK119ub_rep2	102715411	1477461
CAST_129S1_Xistchr3_P4D7_DOX_H2AK119ub_rep3	85565234	961165
CAST_129S1_Xistchr3_P4D7_UNT_H2AK119ub_rep1	80006925	970473
CAST_129S1_Xistchr3_P4D7_UNT_H2AK119ub_rep2	87937362	1440138
CAST_129S1_Xistchr3_P4D7_UNT_H2AK119ub_rep3	53321058	592901
CAST_129S1_Xistchr3_P4D7_DOX_Native.Input_rep1	25995937	656468
CAST_129S1_Xistchr3_P4D7_DOX_Native.Input_rep2	20702049	683702
CAST_129S1_Xistchr3_P4D7_DOX_Native.Input_rep3	17722797	540217
CAST_129S1_Xistchr3_P4D7_UNT_Native.Input_rep1	21580217	486508
CAST_129S1_Xistchr3_P4D7_UNT_Native.Input_rep2	17743505	548593
CAST_129S1_Xistchr3_P4D7_UNT_Native.Input_rep3	30750339	778328
Cross-linked cChIP-seq
Sample_name	Number of reads (Mouse)	Number of reads (Human)
Ring1a--Ring1bff_OHT_RING1B_rep1	32124565	8072999
Ring1a--Ring1bff_OHT_RING1B_rep2	33205434	4405682
Ring1a--Ring1bff_OHT_RING1B_rep3	33648627	2746708
Ring1a--Ring1bff_OHT_XInput_rep1	7987995	812168
Ring1a--Ring1bff_OHT_XInput_rep2	8591309	408682
Ring1a--Ring1bff_OHT_XInput_rep3	5817669	263483
Ring1a--Ring1bff_UNT_RING1B_rep1	45386429	3390340
Ring1a--Ring1bff_UNT_RING1B_rep2	48572577	2485762
Ring1a--Ring1bff_UNT_RING1B_rep3	36079051	1986718
Ring1a--Ring1bff_UNT_XInput_rep1	6544369	400875
Ring1a--Ring1bff_UNT_XInput_rep2	7952672	437301
Ring1a--Ring1bff_UNT_XInput_rep3	6715348	295772
Pcgf2ffPcgf4KO_OHT_XInput_rep1	11920067	479786
Pcgf2ffPcgf4KO_OHT_XInput_rep2	12257888	502332
Pcgf2ffPcgf4KO_OHT_XInput_rep3	13167345	489309
Pcgf2ffPcgf4KO_OHT_XInput_rep4	13560348	622086
Pcgf2ffPcgf4KO_OHT_RING1B_rep1	50306470	2522438
Pcgf2ffPcgf4KO_OHT_RING1B_rep2	51988453	2346580
Pcgf2ffPcgf4KO_OHT_RING1B_rep3	51865056	2555637
Pcgf2ffPcgf4KO_OHT_RING1B_rep4	46880486	2197174
Pcgf2ffPcgf4KO_UNT_XInput_rep1	12271426	604890
Pcgf2ffPcgf4KO_UNT_XInput_rep2	10369582	399997
Pcgf2ffPcgf4KO_UNT_XInput_rep3	14982029	614365
Pcgf2ffPcgf4KO_UNT_XInput_rep4	16033300	687150
Pcgf2ffPcgf4KO_UNT_RING1B_rep1	45767925	2562878
Pcgf2ffPcgf4KO_UNT_RING1B_rep2	43266648	1514213
Pcgf2ffPcgf4KO_UNT_RING1B_rep3	58669969	2602884
Pcgf2ffPcgf4KO_UNT_RING1B_rep4	52473117	2064033
Pcgf2ffPcgf4KO_OHT_SUZ12_rep1	50159972	919392
Pcgf2ffPcgf4KO_OHT_SUZ12_rep2	57960432	1309300
Pcgf2ffPcgf4KO_OHT_SUZ12_rep3	57232741	1555164
Pcgf2ffPcgf4KO_UNT_SUZ12_rep1	50545844	1136954
Pcgf2ffPcgf4KO_UNT_SUZ12_rep2	62531498	1377126
Pcgf2ffPcgf4KO_UNT_SUZ12_rep3	55276608	1390595
Pcgf2ffPcgf4KO_OHT_CBX7_rep1	49680285	1493454
Pcgf2ffPcgf4KO_OHT_CBX7_rep2	45599955	1342238
Pcgf2ffPcgf4KO_OHT_CBX7_rep3	54066118	1759250
Pcgf2ffPcgf4KO_OHT_XInput2_rep1	8628105	316198
Pcgf2ffPcgf4KO_OHT_XInput2_rep2	9497887	332655
Pcgf2ffPcgf4KO_OHT_XInput2_rep3	9853177	374566
Pcgf2ffPcgf4KO_UNT_CBX7_rep1	45324421	1333558
Pcgf2ffPcgf4KO_UNT_CBX7_rep2	40614228	1577185
Pcgf2ffPcgf4KO_UNT_CBX7_rep3	54119203	1782500
Pcgf2ffPcgf4KO_UNT_XInput2_rep1	8832231	346775
Pcgf2ffPcgf4KO_UNT_XInput2_rep2	11819117	566399
Pcgf2ffPcgf4KO_UNT_XInput2_rep3	8926149	405790
Pcgf2ffPcgf4KO_OHT_PHC1_rep1	41353810	1627165
Pcgf2ffPcgf4KO_OHT_PHC1_rep2	48389428	1964322
Pcgf2ffPcgf4KO_OHT_PHC1_rep3	42792219	1782049
Pcgf2ffPcgf4KO_UNT_PHC1_rep1	43838877	1798043
Pcgf2ffPcgf4KO_UNT_PHC1_rep2	41566659	2310853
Pcgf2ffPcgf4KO_UNT_PHC1_rep3	44962057	2176050
Pcgf2ffPcgf4KO_OHT_PCGF2_rep2	26644145	1212762
Pcgf2ffPcgf4KO_OHT_PCGF2_rep3	28273613	1338430
Pcgf2ffPcgf4KO_UNT_PCGF2_rep2	32350236	1248550
Pcgf2ffPcgf4KO_UNT_PCGF2_rep3	30839380	1123297
Pcgf135ff_OHT_XInput_rep1	11196276	649991
Pcgf135ff_OHT_XInput_rep2	9263650	413654
Pcgf135ff_OHT_XInput_rep3	12210060	728737
Pcgf135ff_OHT_XInput_rep4	12777777	537577
Pcgf135ff_OHT_RING1B_rep1	45124604	3772794
Pcgf135ff_OHT_RING1B_rep2	44825042	2682795
Pcgf135ff_OHT_RING1B_rep3	37913122	3318801
Pcgf135ff_UNT_XInput_rep1	11023793	727079
Pcgf135ff_UNT_XInput_rep2	9936188	528947
Pcgf135ff_UNT_XInput_rep3	12591277	733734
Pcgf135ff_UNT_XInput_rep4	12399414	519841
Pcgf135ff_UNT_RING1B_rep1	50157258	4009990
Pcgf135ff_UNT_RING1B_rep2	44722914	2808870
Pcgf135ff_UNT_RING1B_rep3	35179750	2774361
Pcgf135ff_OHT_SUZ12_rep1	55201031	1561658
Pcgf135ff_OHT_SUZ12_rep2	54622343	1130509
Pcgf135ff_OHT_SUZ12_rep4	59275789	1284809
Pcgf135ff_UNT_SUZ12_rep1	66849493	2060837
Pcgf135ff_UNT_SUZ12_rep2	57282988	1215514
Pcgf135ff_UNT_SUZ12_rep4	51737342	1015514
Pcgf135ff_OHT_PCGF1_rep3	46019964	2792151
Pcgf135ff_OHT_PCGF1_rep2	55507413	4411353
Pcgf135ff_UNT_PCGF1_rep3	56075231	3221966
Pcgf135ff_UNT_PCGF1_rep2	42551330	2816780
Pcgf1352ff_OHT_XInput_Rep1	13316039	771369
Pcgf1352ff_OHT_XInput_Rep2	11038613	735579
Pcgf1352ff_OHT_XInput_Rep3	10876502	664565
Pcgf1352ff_OHT_RING1B_Rep1	45630337	4357959
Pcgf1352ff_OHT_RING1B_Rep2	46106638	5777983
Pcgf1352ff_OHT_RING1B_Rep3	69800121	7264314
Pcgf1352ff_OHT_SUZ12_Rep1	93532396	2985763
Pcgf1352ff_OHT_SUZ12_Rep2	54789329	1875775
Pcgf1352ff_OHT_SUZ12_Rep3	57432296	1762281
Pcgf1352ff_UNT_XInput_Rep1	13206887	756834
Pcgf1352ff_UNT_XInput_Rep2	13036226	811179
Pcgf1352ff_UNT_XInput_Rep3	16691989	1052072
Pcgf1352ff_UNT_RING1B_Rep1	56091795	4395150
Pcgf1352ff_UNT_RING1B_Rep2	46150233	3857295
Pcgf1352ff_UNT_RING1B_Rep3	34769617	2898767
Pcgf1352ff_UNT_SUZ12_Rep1	79910313	2353753
Pcgf1352ff_UNT_SUZ12_Rep2	62941900	2041041
Pcgf1352ff_UNT_SUZ12_Rep3	44806295	1183598
Pcgf1356ff_OHT_XInput_Rep1	10262840	648504
Pcgf1356ff_OHT_XInput_Rep2	12639973	805872
Pcgf1356ff_OHT_XInput_Rep3	14694168	713042
Pcgf1356ff_OHT_RING1B_Rep1	32281180	3581274
Pcgf1356ff_OHT_RING1B_Rep2	34722768	4779681
Pcgf1356ff_OHT_RING1B_Rep3	55491934	5691774
Pcgf1356ff_OHT_SUZ12_Rep1	55238087	1767435
Pcgf1356ff_OHT_SUZ12_Rep2	61892769	1876634
Pcgf1356ff_OHT_SUZ12_Rep3	53004217	1259216
Pcgf1356ff_UNT_XInput_Rep1	11095688	930085
Pcgf1356ff_UNT_XInput_Rep2	12486971	863295
Pcgf1356ff_UNT_XInput_Rep3	14968962	1023537
Pcgf1356ff_UNT_RING1B_Rep1	38103818	4420745
Pcgf1356ff_UNT_RING1B_Rep2	47196917	4478481
Pcgf1356ff_UNT_RING1B_Rep3	47549740	4822606
Pcgf1356ff_UNT_SUZ12_Rep1	52729422	1838202
Pcgf1356ff_UNT_SUZ12_Rep2	59477869	1716917
Pcgf1356ff_UNT_SUZ12_Rep3	43090415	1205070
cnRNA-seq
Sample Name	Number of reads (Mouse)	Number of reads (Fly)
Pcgf1ff_OHT_NucRNAseq_rep1	45079632	1206154
Pcgf1ff_UNT_NucRNAseq_rep1	38950575	1289003
Pcgf1ff_OHT_NucRNAseq_rep2	46278039	1570350
Pcgf1ff_UNT_NucRNAseq_rep2	42426877	1375575
Pcgf1ff_OHT_NucRNAseq_rep3	52498251	1676250
Pcgf1ff_UNT_NucRNAseq_rep3	49555086	1858886
Pcgf135ff_OHT_NucRNAseq_rep1	57644662	1601183
Pcgf135ff_UNT_NucRNAseq_rep1	45943579	1220883
Pcgf135ff_OHT_NucRNAseq_rep2	45912815	1809725
Pcgf135ff_UNT_NucRNAseq_rep2	41950897	1620829
Pcgf135ff_OHT_NucRNAseq_rep3	39805393	2325694
Pcgf135ff_UNT_NucRNAseq_rep3	43986001	2649230
Pcgf2ffPcgf4KO_OHT_NucRNAseq_rep1	62709971	956559
Pcgf2ffPcgf4KO_UNT_NucRNAseq_rep1	57755053	1315798
Pcgf2ffPcgf4KO_OHT_NucRNAseq_rep2	61694039	1209036
Pcgf2ffPcgf4KO_UNT_NucRNAseq_rep2	58213725	1107666
Pcgf2ffPcgf4KO_OHT_NucRNAseq_rep3	57292094	1228410
Pcgf2ffPcgf4KO_UNT_NucRNAseq_rep3	55458092	1346406
Pcgf35ff_OHT_NucRNAseq_rep1	65866562	1264961
Pcgf35ff_UNT_NucRNAseq_rep1	58865480	1239201
Pcgf35ff_OHT_NucRNAseq_rep2	63465753	1187458
Pcgf35ff_UNT_NucRNAseq_rep2	58233815	1173024
Pcgf35ff_OHT_NucRNAseq_rep3	68108051	1725101
Pcgf35ff_UNT_NucRNAseq_rep3	70002818	1491082
Ring1a--Ring1bff_OHT_NucRNAseq_rep1	27326793	3055309
Ring1a--Ring1bff_UNT_NucRNAseq_rep1	36668404	3092346
Ring1a--Ring1bff_OHT_NucRNAseq_rep2	34163260	2779916
Ring1a--Ring1bff_UNT_NucRNAseq_rep2	34418701	3090571
Ring1a--Ring1bff_OHT_NucRNAseq_rep3	37700539	3409116
Ring1a--Ring1bff_UNT_NucRNAseq_rep3	19733526	1824164
Pcgf1352ff_OHT_NucRNAseq_rep1	55559062	1552193
Pcgf1352ff_UNT_NucRNAseq_rep1	55097742	1474572
Pcgf1352ff_OHT_NucRNAseq_rep2	55518997	2129892
Pcgf1352ff_UNT_NucRNAseq_rep2	54494129	2050206
Pcgf1352ff_OHT_NucRNAseq_rep3	52136785	1749061
Pcgf1352ff_UNT_NucRNAseq_rep3	51098526	1768429
Pcgf1356ff_OHT_NucRNAseq_rep1	39496559	1504004
Pcgf1356ff_UNT_NucRNAseq_rep1	34389127	1799718
Pcgf1356ff_OHT_NucRNAseq_rep2	40450625	1724294
Pcgf1356ff_UNT_NucRNAseq_rep2	35966807	1487863
Pcgf1356ff_OHT_NucRNAseq_rep3	40819331	1908577
Pcgf1356ff_UNT_NucRNAseq_rep3	36519368	1993894
Pcgf1ff_OHT_gDNAInput_rep1	3009380	88854
Pcgf1ff_UNT_gDNAInput_rep1	2900170	90590
Pcgf1ff_OHT_gDNAInput_rep2	3211013	85570
Pcgf1ff_UNT_gDNAInput_rep2	3298515	97294
Pcgf1ff_OHT_gDNAInput_rep3	3065695	87666
Pcgf1ff_UNT_gDNAInput_rep3	2813337	74680
Pcgf135ff_OHT_gDNAInput_rep1	3258127	114444
Pcgf135ff_UNT_gDNAInput_rep1	3071091	75835
Pcgf135ff_OHT_gDNAInput_rep2	2923882	126591
Pcgf135ff_UNT_gDNAInput_rep2	2821096	103912
Pcgf135ff_OHT_gDNAInput_rep3	3113002	125142
Pcgf135ff_UNT_gDNAInput_rep3	2902354	96335
Pcgf2ffPcgf4KO_OHT_gDNAInput_rep1	3898270	70343
Pcgf2ffPcgf4KO_UNT_gDNAInput_rep1	3645738	67222
Pcgf2ffPcgf4KO_OHT_gDNAInput_rep2	3950640	64903
Pcgf2ffPcgf4KO_UNT_gDNAInput_rep2	3756833	75345
Pcgf2ffPcgf4KO_OHT_gDNAInput_rep3	3408907	84748
Pcgf2ffPcgf4KO_UNT_gDNAInput_rep3	3575021	118440
Pcgf35ff_OHT_gDNAInput_rep1	3544173	73339
Pcgf35ff_UNT_gDNAInput_rep1	3902198	84142
Pcgf35ff_OHT_gDNAInput_rep2	3441464	64985
Pcgf35ff_UNT_gDNAInput_rep2	3318140	58981
Pcgf35ff_OHT_gDNAInput_rep3	3459071	65405
Pcgf35ff_UNT_gDNAInput_rep3	3414548	59762
Ring1a--Ring1bff_OHT_gDNAInput_rep1	4127959	171025
Ring1a--Ring1bff_UNT_gDNAInput_rep1	3848794	126114
Ring1a--Ring1bff_OHT_gDNAInput_rep2	3428176	124539
Ring1a--Ring1bff_UNT_gDNAInput_rep2	4093962	138652
Ring1a--Ring1bff_OHT_gDNAInput_rep3	5488377	178830
Ring1a--Ring1bff_UNT_gDNAInput_rep3	3350528	101336
Pcgf1352ff_OHT_gDNAInput_rep1	3633759	141314
Pcgf1352ff_UNT_gDNAInput_rep1	3907814	128726
Pcgf1352ff_OHT_gDNAInput_rep2	4449803	194399
Pcgf1352ff_UNT_gDNAInput_rep2	4217577	157704
Pcgf1352ff_OHT_gDNAInput_rep3	3857589	173841
Pcgf1352ff_UNT_gDNAInput_rep3	4778848	175552
Pcgf1356ff_OHT_gDNAInput_rep1	4716339	221305
Pcgf1356ff_UNT_gDNAInput_rep1	4851833	192753
Pcgf1356ff_OHT_gDNAInput_rep2	4629699	222062
Pcgf1356ff_UNT_gDNAInput_rep2	4757100	155965
Pcgf1356ff_OHT_gDNAInput_rep3	3596312	174883
Pcgf1356ff_UNT_gDNAInput_rep3	3930187	146746
