# Supplementary material for: Synergy between Variant PRC1 Complexes Defines Polycomb-Mediated Gene Repression
Source: Mol Cell. 2019 Jun 6;74(5):1020–1036.e8. doi: 10.1016/j.molcel.2019.03.024 (PMC6561741; doi:10.1016/j.molcel.2019.03.024)
Supplement: Table S2. Summary of Pairwise Correlations between Individual Biological Replicates for All cChIP-Seq Experiments Performed in This Study, Related to STAR Methods [file mmc3.xlsx]

## Sheet: Sheet1
Table S2. Summary of pairwise correlations between individual biological replicates for all cChIP-seq experiments performed in this study.
Related to STAR methods.
Pearson coefficients of correlation between the spike-in normalised read coverages of individual biological replicates for PRC1-bound sites.
Pcgf1fl/fl H2AK119ub1
	rep1_UNT	rep2_UNT	rep3_UNT				rep1_OHT	rep2_OHT	rep3_OHT
rep1_UNT	1	0.9968	0.9972			rep1_OHT	1	0.9957	0.9954
rep2_UNT	0.9968	1	0.9976			rep2_OHT	0.9957	1	0.9963
rep3_UNT	0.9972	0.9976	1			rep3_OHT	0.9954	0.9963	1
Pcgf1fl/fl H3K27me3
	rep1_UNT	rep2_UNT	rep3_UNT				rep1_OHT	rep2_OHT	rep3_OHT
rep1_UNT	1	0.9976	0.9959			rep1_OHT	1	0.9966	0.9934
rep2_UNT	0.9976	1	0.998			rep2_OHT	0.9966	1	0.9971
rep3_UNT	0.9959	0.998	1			rep3_OHT	0.9934	0.9971	1
Pcgf4-/-;Pcgf2fl/fl H2AK119ub1
	rep1_UNT	rep2_UNT	rep3_UNT				rep1_OHT	rep2_OHT	rep3_OHT
rep1_UNT	1	0.9928	0.9941			rep1_OHT	1	0.9936	0.9941
rep2_UNT	0.9928	1	0.9942			rep2_OHT	0.9936	1	0.9936
rep3_UNT	0.9941	0.9942	1			rep3_OHT	0.9941	0.9936	1
Pcgf4-/-;Pcgf2fl/fl H3K27me3
	rep1_UNT	rep2_UNT	rep3_UNT				rep1_OHT	rep2_OHT	rep3_OHT
rep1_UNT	1	0.9943	0.9968			rep1_OHT	1	0.9951	0.9964
rep2_UNT	0.9943	1	0.9955			rep2_OHT	0.9951	1	0.9949
rep3_UNT	0.9968	0.9955	1			rep3_OHT	0.9964	0.9949	1
Pcgf3fl/fl H2AK119ub1
	rep1_UNT	rep2_UNT					rep1_OHT	rep2_OHT
rep1_UNT	1	0.99				rep1_OHT	1	0.9923
rep2_UNT	0.99	1				rep2_OHT	0.9923	1
Pcgf5fl/fl H2AK119ub1
	rep1_UNT	rep2_UNT	rep3_UNT	rep4_UNT			rep1_OHT	rep2_OHT	rep3_OHT	rep4_OHT
rep1_UNT	1	0.9962	0.9802	0.9896		rep1_OHT	1	0.9968	0.9873	0.9926
rep2_UNT	0.9962	1	0.9849	0.9931		rep2_OHT	0.9968	1	0.9845	0.9908
rep3_UNT	0.9802	0.9849	1	0.9936		rep3_OHT	0.9873	0.9845	1	0.9951
rep4_UNT	0.9896	0.9931	0.9936	1		rep4_OHT	0.9926	0.9908	0.9951	1
Pcgf6fl/fl H2AK119ub1
	rep1_UNT	rep2_UNT	rep3_UNT				rep1_OHT	rep2_OHT	rep3_OHT
rep1_UNT	1	0.9967	0.9962			rep1_OHT	1	0.9968	0.9971
rep2_UNT	0.9967	1	0.9963			rep2_OHT	0.9968	1	0.9965
rep3_UNT	0.9962	0.9963	1			rep3_OHT	0.9971	0.9965	1
Pcgf3/5fl/fl H2AK119ub1
	rep1_UNT	rep2_UNT	rep3_UNT				rep1_OHT	rep2_OHT	rep3_OHT
rep1_UNT	1	0.9981	0.9954			rep1_OHT	1	0.997	0.9915
rep2_UNT	0.9981	1	0.9946			rep2_OHT	0.997	1	0.9898
rep3_UNT	0.9954	0.9946	1			rep3_OHT	0.9915	0.9898	1
Pcgf3/5fl/fl H3K27me3
	rep1_UNT	rep2_UNT	rep3_UNT				rep1_OHT	rep2_OHT	rep3_OHT
rep1_UNT	1	0.9984	0.9973			rep1_OHT	1	0.9984	0.9958
rep2_UNT	0.9984	1	0.9956			rep2_OHT	0.9984	1	0.9946
rep3_UNT	0.9973	0.9956	1			rep3_OHT	0.9958	0.9946	1
Pcgf1/3/5fl/fl H2AK119ub1
	rep1_UNT	rep2_UNT	rep3_UNT				rep1_OHT	rep2_OHT	rep3_OHT
rep1_UNT	1	0.9945	0.996			rep1_OHT	1	0.9914	0.9929
rep2_UNT	0.9945	1	0.9945			rep2_OHT	0.9914	1	0.9903
rep3_UNT	0.996	0.9945	1			rep3_OHT	0.9929	0.9903	1
Pcgf1/3/5fl/fl H3K27me3
	rep1_UNT	rep2_UNT	rep3_UNT				rep1_OHT	rep2_OHT	rep3_OHT
rep1_UNT	1	0.9975	0.9974			rep1_OHT	1	0.9965	0.9961
rep2_UNT	0.9975	1	0.9966			rep2_OHT	0.9965	1	0.9954
rep3_UNT	0.9974	0.9966	1			rep3_OHT	0.9961	0.9954	1
Pcgf1/3/5/2fl/fl H2AK119ub1
	rep1_UNT	rep2_UNT	rep3_UNT				rep1_OHT	rep2_OHT	rep3_OHT
rep1_UNT	1	0.9973	0.9967			rep1_OHT	1	0.9861	0.9866
rep2_UNT	0.9973	1	0.9973			rep2_OHT	0.9861	1	0.9851
rep3_UNT	0.9967	0.9973	1			rep3_OHT	0.9866	0.9851	1
Pcgf1/3/5/2fl/fl H3K27me3
	rep1_UNT	rep2_UNT	rep3_UNT				rep1_OHT	rep2_OHT	rep3_OHT
rep1_UNT	1	0.9984	0.9983			rep1_OHT	1	0.9944	0.9943
rep2_UNT	0.9984	1	0.9979			rep2_OHT	0.9944	1	0.9907
rep3_UNT	0.9983	0.9979	1			rep3_OHT	0.9943	0.9907	1
Pcgf1/3/5/6fl/fl H2AK119ub1
	rep1_UNT	rep2_UNT	rep3_UNT				rep1_OHT	rep2_OHT	rep3_OHT
rep1_UNT	1	0.9967	0.9975			rep1_OHT	1	0.9984	0.9975
rep2_UNT	0.9967	1	0.9958			rep2_OHT	0.9984	1	0.9973
rep3_UNT	0.9975	0.9958	1			rep3_OHT	0.9975	0.9973	1
Pcgf1/3/5/6fl/fl H3K27me3
	rep1_UNT	rep2_UNT	rep3_UNT				rep1_OHT	rep2_OHT	rep3_OHT
rep1_UNT	1	0.9979	0.9986			rep1_OHT	1	0.9985	0.9976
rep2_UNT	0.9979	1	0.9979			rep2_OHT	0.9985	1	0.997
rep3_UNT	0.9986	0.9979	1			rep3_OHT	0.9976	0.997	1
Ring1a-/-;Ring1bfl/fl H2AK119ub1
	rep1_UNT	rep2_UNT	rep3_UNT				rep1_OHT	rep2_OHT	rep3_OHT
rep1_UNT	1	0.9976	0.9957			rep1_OHT	1	0.9243	0.9276
rep2_UNT	0.9976	1	0.9967			rep2_OHT	0.9243	1	0.924
rep3_UNT	0.9957	0.9967	1			rep3_OHT	0.9276	0.924	1
Ring1a-/-;Ring1bfl/fl H3K27me3
	rep1_UNT	rep2_UNT	rep3_UNT				rep1_OHT	rep2_OHT	rep3_OHT
rep1_UNT	1	0.9975	0.9959			rep1_OHT	1	0.9912	0.9908
rep2_UNT	0.9975	1	0.996			rep2_OHT	0.9912	1	0.9932
rep3_UNT	0.9959	0.996	1			rep3_OHT	0.9908	0.9932	1
Mus castaneus X Mus domesticus inducible Xist transgene (P4D7F4) H2AK119ub1
	rep1_UNT	rep2_UNT	rep3_UNT				rep1_DOX	rep2_DOX	rep3_DOX
rep1_UNT	1	0.9965	0.9963			rep1_DOX	1	0.9943	0.9961
rep2_UNT	0.9965	1	0.9964			rep2_DOX	0.9943	1	0.9963
rep3_UNT	0.9963	0.9964	1			rep3_DOX	0.9961	0.9963	1
Pcgf4-/-;Pcgf2fl/fl RING1B
	rep1_UNT	rep2_UNT	rep3_UNT	rep4_UNT			rep1_OHT	rep2_OHT	rep3_OHT	rep4_OHT
rep1_UNT	1	0.997	0.9986	0.9976		rep1_OHT	1	0.9946	0.9962	0.9895
rep2_UNT	0.997	1	0.9973	0.9981		rep2_OHT	0.9946	1	0.9957	0.9917
rep3_UNT	0.9986	0.9973	1	0.9977		rep3_OHT	0.9962	0.9957	1	0.9901
rep4_UNT	0.9976	0.9981	0.9977	1		rep4_OHT	0.9895	0.9917	0.9901	1
Pcgf4-/-;Pcgf2fl/fl SUZ12
	rep1_UNT	rep2_UNT	rep3_UNT				rep1_OHT	rep2_OHT	rep3_OHT
rep1_UNT	1	0.999	0.9983			rep1_OHT	1	0.9969	0.9955
rep2_UNT	0.999	1	0.999			rep2_OHT	0.9969	1	0.998
rep3_UNT	0.9983	0.999	1			rep3_OHT	0.9955	0.998	1
Pcgf4-/-;Pcgf2fl/fl PHC1
	rep1_UNT	rep2_UNT	rep3_UNT				rep1_OHT	rep2_OHT	rep3_OHT
rep1_UNT	1	0.9972	0.997			rep1_OHT	1	0.9835	0.9849
rep2_UNT	0.9972	1	0.9979			rep2_OHT	0.9835	1	0.9839
rep3_UNT	0.997	0.9979	1			rep3_OHT	0.9849	0.9839	1
Pcgf4-/-;Pcgf2fl/fl CBX7
	rep1_UNT	rep2_UNT	rep3_UNT				rep1_OHT	rep2_OHT	rep3_OHT
rep1_UNT	1	0.9981	0.9984			rep1_OHT	1	0.997	0.9969
rep2_UNT	0.9981	1	0.9979			rep2_OHT	0.997	1	0.9947
rep3_UNT	0.9984	0.9979	1			rep3_OHT	0.9969	0.9947	1
Pcgf4-/-;Pcgf2fl/fl PCGF2
	rep2_UNT	rep3_UNT					rep2_OHT	rep3_OHT
rep2_UNT	1	0.998				rep2_OHT	1	0.9875
rep3_UNT	0.998	1				rep3_OHT	0.9875	1
Pcgf1/3/5fl/fl RING1B
	rep1_UNT	rep2_UNT	rep3_UNT				rep1_OHT	rep2_OHT	rep3_OHT
rep1_UNT	1	0.9982	0.9978			rep1_OHT	1	0.9973	0.9975
rep2_UNT	0.9982	1	0.9982			rep2_OHT	0.9973	1	0.9977
rep3_UNT	0.9978	0.9982	1			rep3_OHT	0.9975	0.9977	1
Pcgf1/3/5fl/fl SUZ12
	rep1_UNT	rep2_UNT	rep4_UNT				rep1_OHT	rep2_OHT	rep4_OHT
rep1_UNT	1	0.9984	0.9976			rep1_OHT	1	0.9978	0.9971
rep2_UNT	0.9984	1	0.9973			rep2_OHT	0.9978	1	0.9971
rep4_UNT	0.9976	0.9973	1			rep4_OHT	0.9971	0.9971	1
Pcgf1/3/5fl/fl PCGF1
	rep2_UNT	rep3_UNT					rep2_OHT	rep3_OHT
rep2_UNT	1	0.9956				rep2_OHT	1	0.9808
rep3_UNT	0.9956	1				rep3_OHT	0.9808	1
Pcgf1/3/5/2fl/fl RING1B
	rep1_UNT	rep2_UNT	rep3_UNT				rep1_OHT	rep2_OHT	rep3_OHT
rep1_UNT	1	0.9973	0.9958			rep1_OHT	1	0.9883	0.9804
rep2_UNT	0.9973	1	0.9978			rep2_OHT	0.9883	1	0.9938
rep3_UNT	0.9958	0.9978	1			rep3_OHT	0.9804	0.9938	1
Pcgf1/3/5/2fl/fl SUZ12
	rep1_UNT	rep2_UNT	rep3_UNT				rep1_OHT	rep2_OHT	rep3_OHT
rep1_UNT	1	0.9976	0.997			rep1_OHT	1	0.9934	0.9898
rep2_UNT	0.9976	1	0.9978			rep2_OHT	0.9934	1	0.9957
rep3_UNT	0.997	0.9978	1			rep3_OHT	0.9898	0.9957	1
Pcgf1/3/5/6fl/fl RING1B
	rep1_UNT	rep2_UNT	rep3_UNT				rep1_OHT	rep2_OHT	rep3_OHT
rep1_UNT	1	0.9977	0.9966			rep1_OHT	1	0.995	0.9945
rep2_UNT	0.9977	1	0.9979			rep2_OHT	0.995	1	0.9981
rep3_UNT	0.9966	0.9979	1			rep3_OHT	0.9945	0.9981	1
Pcgf1/3/5/6fl/fl SUZ12
	rep1_UNT	rep2_UNT	rep3_UNT				rep1_OHT	rep2_OHT	rep3_OHT
rep1_UNT	1	0.9979	0.9969			rep1_OHT	1	0.9973	0.9962
rep2_UNT	0.9979	1	0.9982			rep2_OHT	0.9973	1	0.9977
rep3_UNT	0.9969	0.9982	1			rep3_OHT	0.9962	0.9977	1
Ring1a-/-;Ring1bfl/fl RING1B
	rep1_UNT	rep2_UNT	rep3_UNT				rep1_OHT	rep2_OHT	rep3_OHT
rep1_UNT	1	0.9967	0.995			rep1_OHT	1	0.971	0.9722
rep2_UNT	0.9967	1	0.9979			rep2_OHT	0.971	1	0.9655
rep3_UNT	0.995	0.9979	1			rep3_OHT	0.9722	0.9655	1
