# Supplementary material for: Synergy between Variant PRC1 Complexes Defines Polycomb-Mediated Gene Repression
Source: Mol Cell. 2019 Jun 6;74(5):1020–1036.e8. doi: 10.1016/j.molcel.2019.03.024 (PMC6561741; doi:10.1016/j.molcel.2019.03.024)
Supplement: Table S3. Summary of Pairwise Correlations between Individual Biological Replicates for All cnRNA-Seq Experiments Performed in This Study, Related to STAR Methods [file mmc4.xlsx]

## Sheet: Sheet1
Table S3. Summary of pairwise correlations between individual biological replicates for all cnRNA-seq experiments performed in this study.
Related to STAR methods.
Pearson coefficients of correlation between the spike-in normalised read coverages of individual biological replicates for a custom-built set of mouse genes used in this study (n = 20,633).
Pcgf4-/-;Pcgf2fl/fl
	rep1_UNT	rep2_UNT	rep3_UNT			rep1_OHT	rep2_OHT	rep3_OHT
rep1_UNT	1	0.9977	0.9728		rep1_OHT	1	0.9979	0.9777
rep2_UNT	0.9977	1	0.9807		rep2_OHT	0.9979	1	0.9767
rep3_UNT	0.9728	0.9807	1		rep3_OHT	0.9777	0.9767	1
Ring1a-/-;Ring1bfl/fl
	rep1_UNT	rep2_UNT	rep3_UNT			rep1_OHT	rep2_OHT	rep3_OHT
rep1_UNT	1	0.9944	0.9873		rep1_OHT	1	0.9961	0.994
rep2_UNT	0.9944	1	0.9898		rep2_OHT	0.9961	1	0.9948
rep3_UNT	0.9873	0.9898	1		rep3_OHT	0.994	0.9948	1
Pcgf1fl/fl
	rep1_UNT	rep2_UNT	rep3_UNT			rep1_OHT	rep2_OHT	rep3_OHT
rep1_UNT	1	0.9814	0.9871		rep1_OHT	1	0.9838	0.9883
rep2_UNT	0.9814	1	0.9904		rep2_OHT	0.9838	1	0.9875
rep3_UNT	0.9871	0.9904	1		rep3_OHT	0.9883	0.9875	1
Pcgf3/5fl/fl
	rep1_UNT	rep2_UNT	rep3_UNT			rep1_OHT	rep2_OHT	rep3_OHT
rep1_UNT	1	0.9134	0.9157		rep1_OHT	1	0.9014	0.9043
rep2_UNT	0.9134	1	0.9775		rep2_OHT	0.9014	1	0.9701
rep3_UNT	0.9157	0.9775	1		rep3_OHT	0.9043	0.9701	1
Pcgf1/3/5fl/fl
	rep1_UNT	rep2_UNT	rep3_UNT			rep1_OHT	rep2_OHT	rep3_OHT
rep1_UNT	1	0.9758	0.9366		rep1_OHT	1	0.9731	0.9102
rep2_UNT	0.9758	1	0.9373		rep2_OHT	0.9731	1	0.9192
rep3_UNT	0.9366	0.9373	1		rep3_OHT	0.9102	0.9192	1
Pcgf1/3/5/2fl/fl
	rep1_UNT	rep2_UNT	rep3_UNT			rep1_OHT	rep2_OHT	rep3_OHT
rep1_UNT	1	0.9786	0.9832		rep1_OHT	1	0.9856	0.9854
rep2_UNT	0.9786	1	0.9857		rep2_OHT	0.9856	1	0.9924
rep3_UNT	0.9832	0.9857	1		rep3_OHT	0.9854	0.9924	1
Pcgf1/3/5/6fl/fl
	rep1_UNT	rep2_UNT	rep3_UNT			rep1_OHT	rep2_OHT	rep3_OHT
rep1_UNT	1	0.9874	0.9847		rep1_OHT	1	0.9856	0.9846
rep2_UNT	0.9874	1	0.9965		rep2_OHT	0.9856	1	0.9941
rep3_UNT	0.9847	0.9965	1		rep3_OHT	0.9846	0.9941	1
